# Supplementary material for: Influence of person-organization fit on job satisfaction among pre-service preschool teachers of China: Mediation of teaching self-efficacy and perceived teacher competence
Source: PLoS One. 2026 Jun 8;21(6):e0351149. doi: 10.1371/journal.pone.0351149 (PMC13245781; doi:10.1371/journal.pone.0351149)
Supplement: S1 Data — Raw data of the questionnaire. (XLS) [file pone.0351149.s001.xls]

## Sheet: Sheet1
rowtype_	varname_	TC8	TC7	TC6	TC5	TC4	TC3	TC2	TC1	TSE6	TSE5	TSE4	TSE3	TSE2	TSE1	TJS3	TJS4	TJS5	TJS2	TJS1	PO5	PO4	PO3	PO2	PO1
cov	TC8	1.246
cov	TC7	0.881	1.219
cov	TC6	0.934	0.948	1.325
cov	TC5	0.868	0.899	1.013	1.303
cov	TC4	0.873	0.939	1.002	0.922	1.291
cov	TC3	0.858	0.887	0.966	0.922	0.941	1.368
cov	TC2	0.886	0.877	0.993	0.923	0.976	0.927	1.337
cov	TC1	0.853	0.917	1.02	0.903	0.933	0.85	0.951	1.55
cov	TSE6	0.738	0.758	0.825	0.746	0.776	0.726	0.8	0.774	1.284
cov	TSE5	0.719	0.731	0.742	0.73	0.77	0.743	0.809	0.743	0.871	1.395
cov	TSE4	0.736	0.731	0.805	0.743	0.701	0.639	0.752	0.737	0.841	0.843	1.311
cov	TSE3	0.687	0.662	0.773	0.707	0.696	0.612	0.763	0.683	0.795	0.845	0.886	1.224
cov	TSE2	0.68	0.651	0.713	0.653	0.662	0.585	0.74	0.687	0.842	0.881	0.935	0.908	1.31
cov	TSE1	0.725	0.73	0.782	0.76	0.733	0.678	0.774	0.688	0.871	0.917	0.957	0.938	0.961	1.321
cov	TJS3	0.598	0.55	0.611	0.585	0.547	0.541	0.622	0.6	0.647	0.595	0.654	0.616	0.617	0.691	1.476
cov	TJS4	0.664	0.646	0.696	0.656	0.628	0.56	0.647	0.628	0.678	0.637	0.673	0.641	0.596	0.711	0.897	1.404
cov	TJS5	0.705	0.639	0.667	0.636	0.609	0.599	0.598	0.676	0.673	0.664	0.653	0.606	0.619	0.659	0.845	0.893	1.306
cov	TJS2	0.618	0.615	0.649	0.65	0.571	0.52	0.595	0.622	0.627	0.633	0.626	0.652	0.569	0.687	0.806	0.856	0.91	1.438
cov	TJS1	0.662	0.618	0.705	0.679	0.657	0.644	0.715	0.684	0.623	0.655	0.647	0.639	0.611	0.683	0.889	0.853	0.87	0.873	1.503
cov	PO5	0.683	0.637	0.736	0.718	0.602	0.54	0.591	0.836	0.625	0.672	0.699	0.661	0.623	0.699	0.679	0.691	0.752	0.795	0.677	2.339
cov	PO4	0.657	0.693	0.718	0.679	0.635	0.555	0.66	0.799	0.701	0.651	0.693	0.635	0.672	0.746	0.708	0.698	0.737	0.69	0.675	1.345	2.194
cov	PO3	0.556	0.644	0.662	0.683	0.581	0.51	0.57	0.809	0.622	0.628	0.669	0.585	0.566	0.629	0.598	0.573	0.734	0.729	0.573	1.332	1.354	2.181
cov	PO2	0.696	0.759	0.84	0.805	0.748	0.685	0.755	1.06	0.68	0.619	0.706	0.583	0.604	0.669	0.634	0.607	0.734	0.74	0.665	1.272	1.228	1.293	2.037
cov	PO1	0.594	0.623	0.634	0.665	0.587	0.48	0.607	0.744	0.564	0.551	0.531	0.54	0.527	0.615	0.574	0.58	0.623	0.693	0.553	1.376	1.33	1.313	1.377	2.53
n		493	493	493	493	493	493	493	493	493	493	493	493	493	493	493	493	493	493	493	493	493	493	493	493
