# Supplementary material for: Influence of person-organization fit on job satisfaction among pre-service preschool teachers of China: Mediation of teaching self-efficacy and perceived teacher competence
Source: PLoS One. 2026 Jun 8;21(6):e0351149. doi: 10.1371/journal.pone.0351149 (PMC13245781; doi:10.1371/journal.pone.0351149)
Supplement: S1 File — (ZIP) [file pone.0351149.s002.zip]

Archive with 5 entries (4 files):
- Scale English-Chinese Correspondence/
- Scale English-Chinese Correspondence/.DS_Store
- __MACOSX/Scale English-Chinese Correspondence/._.DS_Store
- Scale English-Chinese Correspondence/Scale English-Chinese Correspondence.docx
- __MACOSX/Scale English-Chinese Correspondence/._Scale English-Chinese Correspondence.docx
